# Supplementary material for: Quantifying the fitness cost of HIV-1 drug resistance mutations through phylodynamics
Source: PLoS Pathog. 2018 Feb 20;14(2):e1006895. doi: 10.1371/journal.ppat.1006895 (PMC5877888; doi:10.1371/journal.ppat.1006895)
Supplement: S1 File — Compressed data file containing analysis files for phylodynamic HIV data analysis under scenarios A and B as well as the XML files for the simulation and reanalysis of RMDS. The analyses were run with BEAST version 2.4.6 and require the bdmm package version 0.2 and its dependencies. (ZIP) [file ppat.1006895.s005.zip]

Archive with 5 entries (5 files):
- S2_SHCS_103N-scenarioA-mockData.xml
- S2_SHCS_103N-scenarioB-mockData.xml
- S2_Simulate_103N-like-RMDS.xml
- S2_Simulate_184V-like-RMDS.xml
- S2_Simulate_90M-like-RMDS.xml
