# Supplementary material for: Quantifying the fitness cost of HIV-1 drug resistance mutations through phylodynamics
Source: PLoS Pathog. 2018 Feb 20;14(2):e1006895. doi: 10.1371/journal.ppat.1006895 (PMC5877888; doi:10.1371/journal.ppat.1006895)
Supplement: S1 File — Compressed data file containing analysis files for phylodynamic HIV data analysis under scenarios A and B as well as the XML files for the simulation and reanalysis of RMDS. The analyses were run with BEAST version 2.4.6 and require the bdmm package version 0.2 and its dependencies. (ZIP) [file ppat.1006895.s005.zip › S2_SHCS_103N-scenarioA-mockData.xml]

<?xml version="1.0" encoding="UTF-8" standalone="no"?><beast beautitemplate='BDMM' beautistatus='' namespace="beast.core:beast.evolution.alignment:beast.evolution.tree.coalescent:beast.core.util:beast.evolution.nuc:beast.evolution.operators:beast.evolution.sitemodel:beast.evolution.substitutionmodel:beast.evolution.likelihood" version="2.0">

<map name="Uniform" >beast.math.distributions.Uniform</map>
<map name="Exponential" >beast.math.distributions.Exponential</map>
<map name="LogNormal" >beast.math.distributions.LogNormalDistributionModel</map>
<map name="Normal" >beast.math.distributions.Normal</map>
<map name="Beta" >beast.math.distributions.Beta</map>
<map name="Gamma" >beast.math.distributions.Gamma</map>
<map name="LaplaceDistribution" >beast.math.distributions.LaplaceDistribution</map>
<map name="prior" >beast.math.distributions.Prior</map>
<map name="InverseGamma" >beast.math.distributions.InverseGamma</map>
<map name="OneOnX" >beast.math.distributions.OneOnX</map>


<data id="cluster34" name="alignment">
	<sequence id="seq_1" taxon="1" value="CCTCAAA-C"/>
	<sequence id="seq_2" taxon="2" value="CCTCAAA--"/>
	<sequence id="seq_3" taxon="3" value="CCTCAG-TC"/>
</data>

<data id="cluster171" name="alignment">
	<sequence id="seq_4" taxon="4" value="C-TCARATC"/>
	<sequence id="seq_5" taxon="5" value="CCT-AAATC"/>
</data>

<typeTrait id="typeTraitSet34" spec="beast.evolution.tree.TraitSet" traitname="type" value="1 = 0,2 = 0,3= 1">		<taxa id="TaxonSet34" spec="TaxonSet">			<alignment idref="cluster34"/>		</taxa></typeTrait>
<typeTrait id="typeTraitSet171" spec="beast.evolution.tree.TraitSet" traitname="type" value="4=0,5= 1">		<taxa id="TaxonSet171" spec="TaxonSet">			<alignment idref="cluster171"/>		</taxa></typeTrait>

<parameter id="samplingRateChangeTimes34" name="samplingRateChangeTimes">0.0 14.62</parameter> <parameter id="changeTimes34" name="migChangeTimes">0.0 13.33</parameter> <parameter id="birthChangeTimes34" name="birthRateChangeTimes">0 1.98 8.98 15.98</parameter> 
<parameter id="samplingRateChangeTimes171" name="samplingRateChangeTimes">0.0 12.89</parameter> <parameter id="changeTimes171" name="migChangeTimes">0.0 11.5</parameter> <parameter id="birthChangeTimes171" name="birthRateChangeTimes">0 0.15 7.15 14.15</parameter> 
		    

	<reverseTimeArrays id="reverseTimeArrays" spec="parameter.BooleanParameter" dimension="6">true true true false false true</reverseTimeArrays>


	<siteModel id="SiteModel.s" spec="SiteModel">
		<parameter id="mutationRate.s" estimate="false" name="mutationRate">1.0</parameter>
		<parameter id="gammaShape.s" name="shape">1.0</parameter>
		<parameter id="proportionInvariant.s" lower="0.0" name="proportionInvariant" upper="1.0">0.5</parameter>
		<substModel id="hky.s" spec="HKY" kappa="@kappa.s">
			<frequencies id="estimatedFreqs.s" spec="Frequencies" frequencies="@freqParameter.s"/>
		</substModel>
	</siteModel>
	<LogNormal id="LogNormalDistributionModel.c" S="@ucldStdev.c" meanInRealSpace="true" name="distr">
		<parameter id="RealParameter.07" estimate="false" lower="0.0" name="M" upper="1.0">1.0</parameter>
	</LogNormal>
	
	
<run id="mcmc" spec="MCMC" chainLength="100000000" numInitializationAttempts="100">


		<init id="Tree34" spec="beast.evolution.tree.RandomTree" taxa="@cluster34">			
			<populationModel spec="beast.evolution.tree.coalescent.ConstantPopulation" popSize="0.1"/>				
			<trait id="dateTrait34" spec="beast.evolution.tree.TraitSet" taxa="@TaxonSet34" traitname="date">				  
				1=1995.72,2=1998.7289,3=2010.3294				
			</trait>			
			<taxonset idref="TaxonSet34"/>		
		</init> 
		<init id="Tree171" spec="beast.evolution.tree.RandomTree" taxa="@cluster171">			
			<populationModel spec="beast.evolution.tree.coalescent.ConstantPopulation" popSize="0.1"/>				
			<trait id="dateTrait171" spec="beast.evolution.tree.TraitSet" taxa="@TaxonSet171" traitname="date">				  
				4=1996.0732,5=1996.2758			
			</trait>			
			<taxonset idref="TaxonSet171"/>		
		</init> 
	
    <state id="state" storeEvery="1000">
	    <plate var='n' range='34,171'>
			<stateNode idref="Tree$(n)"/>      
	        <stateNode id="rateCategories$(n)" spec="parameter.IntegerParameter" dimension="10">1</stateNode>
		</plate>
        <!--parameter id="R0" lower="0.0" name="stateNode" upper="Infinity">2 1.2 0 1.5</parameter-->
        <parameter id="R0_base" lower="0.0" name="stateNode" upper="Infinity" value="1.2" dimension="4"/>
        <parameter id="lambda_ratio" lower="0.0" name="stateNode" upper="Infinity" value="1."/>

        <parameter id="becomeUninfectiousRate" dimension="2" lower="0.0" name="stateNode" upper="Infinity">0.3</parameter>
        <parameter id="samplingProportion" dimension="4" lower="0.0" name="stateNode" upper="1.0">0.0 0.22 0.0 0.22</parameter>
        <parameter id="ucldMean.c" name="stateNode">2.55e-3</parameter>
        <parameter id="ucldStdev.c" lower="0.0" name="stateNode">0.1</parameter>
		<parameter id="rateMatrix" lower="0.0" name="stateNode">0 0.01 0 0.02</parameter>
        <stateNode idref="gammaShape.s"/>
        <stateNode idref="proportionInvariant.s"/>
        <parameter id="kappa.s" lower="0.0" name="stateNode">7.0</parameter>
        <parameter id="freqParameter.s" dimension="4" lower="0.0" name="stateNode" upper="1.0">0.25</parameter>
        <parameter id="removalProbability" lower="0.0" name="stateNode" upper="1" dimension="2">0.9</parameter>
		<parameter id="geo-frequencies" dimension="2" lower="0.0" name="stateNode" upper="1.0">0.9 0.1</parameter>
    </state>

    <distribution id="posterior" spec="util.CompoundDistribution">
        <distribution id="prior" spec="util.CompoundDistribution">
        	<distribution id="treePriors" spec="util.CompoundDistribution">
				<plate var='n' range='34,171'>
					<distribution id="birthDeathMigration$(n)" spec="beast.evolution.speciation.BirthDeathMigrationModelUncoloured" 
						R0_base="@R0_base" lambda_ratio="@lambda_ratio" becomeUninfectiousRate="@becomeUninfectiousRate" checkRho="false" samplingProportion="@samplingProportion" 
						stateNumber="2" tiptypes="@typeTraitSet$(n)" tree="@Tree$(n)"
						migrationMatrix="@rateMatrix" frequencies="@geo-frequencies" removalProbability="@removalProbability"
						birthRateChangeTimes="@birthChangeTimes$(n)" migChangeTimes="@changeTimes$(n)" reverseTimeArrays="@reverseTimeArrays"
						samplingRateChangeTimes="@samplingRateChangeTimes$(n)"/>
				</plate>
            </distribution>
           <prior id="RPrior" name="distribution" x="@R0_base">
	              <LogNormal name="distr" M="0" S="1.25"/>
            </prior>
            <prior id="lambda_ratioPrior" name="distribution" x="@lambda_ratio">
	              <LogNormal name="distr" M="0" S="0.5"/>
            </prior>
            <prior id="becomeUninfectiousRatePrior" name="distribution" x="@becomeUninfectiousRate">
	              <LogNormal name="distr" M="-1" S="0.5"/>
            </prior>
            <!-- sampling probability: 50% sampled * 67% sequenced * 64% treatment naive ~ 22% -->
			<distribution id="samplingPriorSensitive" spec='beast.math.distributions.ExcludablePrior' x="@samplingProportion" xInclude="false true false false">
				  <Beta name="distr" alpha="22" beta="78"/>
			</distribution>
			<distribution id="samplingPriorResistant" spec='beast.math.distributions.ExcludablePrior' x="@samplingProportion" xInclude="false false false true">
				  <Beta name="distr" alpha="22" beta="78"/>
			</distribution>
			<distribution id="resistanceEvolutionRatePrior" spec='beast.math.distributions.ExcludablePrior' x="@rateMatrix" xInclude="false true false false">
                <Exponential name="distr" mean="1"/>
        	</distribution>	            
			<distribution id="reversionRatePrior" spec='beast.math.distributions.ExcludablePrior' x="@rateMatrix" xInclude="false false false true">
                	<Exponential name="distr" mean="1"/>
        	</distribution>	            
			<distribution id="geoFreqPrior" spec='beast.math.distributions.ExcludablePrior' x="@geo-frequencies" xInclude="true false">
                <Beta name="distr" alpha="9" beta="1"/>
        	</distribution>	            
            <prior id="GammaShapePrior.s" name="distribution" x="@gammaShape.s">
                <Exponential id="Exponential.01" name="distr" mean="1"/>
            </prior>
            <prior id="KappaPrior.s" name="distribution" x="@kappa.s">
                <LogNormal id="LogNormalDistributionModel.1" name="distr">
                    <parameter id="RealParameter.03" estimate="false" name="M">1.0</parameter>
                    <parameter id="RealParameter.04" estimate="false" name="S">1.25</parameter>
                </LogNormal>
            </prior>
            <prior id="ucldStdevPrior.c" name="distribution" x="@ucldStdev.c">
                <Gamma id="Gamma.0" name="distr">
                    <parameter id="RealParameter.05" estimate="false" name="alpha">0.5396</parameter>
                    <parameter id="RealParameter.06" estimate="false" name="beta">0.3819</parameter>
                </Gamma>
            </prior>
        </distribution>
        <distribution id="likelihood" spec="util.CompoundDistribution">
		    <plate var='n' range='34,171'>
				<distribution id="treeLikelihood$(n)" spec="TreeLikelihood" data="@cluster$(n)" tree="@Tree$(n)"
				siteModel="@SiteModel.s"  useAmbiguities="true">
					<branchRateModel id="RelaxedClock$(n)" spec="beast.evolution.branchratemodel.UCRelaxedClockModel" clock.rate="@ucldMean.c" rateCategories="@rateCategories$(n)" tree="@Tree$(n)"
						distr="@LogNormalDistributionModel.c"/>
		        </distribution>				
			</plate>
        </distribution>
    </distribution>


	<!-- tree operator weights should be proportional to number of sampels per cluster -->
	<operator id="LeafToSAFBD34" spec="LeafToSampledAncestorJump" tree="@Tree34" weight="1.41176470588235"/>
	<operator id="SATreeRootScalerFBD34" spec="SAScaleOperator" rootOnly="true" scaleFactor="0.95" tree="@Tree34" weight="0.352941176470588"/>
	<operator id="SATreeScalerFBD34" spec="SAScaleOperator" scaleFactor="0.95" tree="@Tree34" weight="0.705882352941177"/>

	<operator id="CategoriesRandomWalk34" spec="IntRandomWalkOperator" parameter="@rateCategories34" weight="0.705882352941177" windowSize="1"/>
	<operator id="CategoriesSwapOperator34" spec="SwapOperator" intparameter="@rateCategories34" weight="0.705882352941177"/>
	<operator id="CategoriesUniform34" spec="UniformOperator" parameter="@rateCategories34" weight="0.705882352941177"/>
	<operator id="SAWilsonBaldingFBD34" spec="SAWilsonBalding" tree="@Tree34" weight="1.41176470588235"/>
	<operator id="SAWideFBD34" spec="SAExchange" isNarrow="false" tree="@Tree34" weight="1.41176470588235"/>
	<operator id="SANarrowFBD34" spec="SAExchange" tree="@Tree34" weight="1.41176470588235"/>
	<operator id="SAUniformOperatorFBD34" spec="SAUniform" tree="@Tree34" weight="2.82352941176471"/>


	<operator id="LeafToSAFBD171" spec="LeafToSampledAncestorJump" tree="@Tree171" weight="1.29411764705882"/>
	<operator id="SATreeRootScalerFBD171" spec="SAScaleOperator" rootOnly="true" scaleFactor="0.95" tree="@Tree171" weight="0.323529411764706"/>
	<operator id="SATreeScalerFBD171" spec="SAScaleOperator" scaleFactor="0.95" tree="@Tree171" weight="0.647058823529412"/>

	<operator id="CategoriesRandomWalk171" spec="IntRandomWalkOperator" parameter="@rateCategories171" weight="0.647058823529412" windowSize="1"/>
	<operator id="CategoriesSwapOperator171" spec="SwapOperator" intparameter="@rateCategories171" weight="0.647058823529412"/>
	<operator id="CategoriesUniform171" spec="UniformOperator" parameter="@rateCategories171" weight="0.647058823529412"/>
	
	<!-- Not needed for 2-tip trees: 
	<operator id="SAWilsonBaldingFBD171" spec="SAWilsonBalding" tree="@Tree171" weight="1.29411764705882"/>
	<operator id="SAWideFBD171" spec="SAExchange" isNarrow="false" tree="@Tree171" weight="1.29411764705882"/>
	<operator id="SANarrowFBD171" spec="SAExchange" tree="@Tree171" weight="1.29411764705882"/>
	<operator id="SAUniformOperatorFBD171" spec="SAUniform" tree="@Tree171" weight="2.58823529411765"/>
	-->


    <operator id="R0Scaler" spec="ScaleOperator" parameter="@R0_base" scaleFactor="0.8" weight="3.0"/>

    <operator id="LambdaRatioScaler" parameter="@lambda_ratio" scaleFactor="0.9" spec="ScaleOperator" weight="2"/>

    <operator id="becomeUninfectiousRateScaler" spec="ScaleOperator" optimise="false" parameter="@becomeUninfectiousRate" scaleAll="true" scaleFactor="0.9" weight="2.0"/>

    <operator id="samplingScaler" spec="ScaleOperator" parameter="@samplingProportion" scaleFactor="0.9" weight="3.0" scaleAll="true"/>

    <operator id="updownBB" spec="UpDownOperator" scaleFactor="0.9" weight="3.0">
        <up idref="R0_base"/>
        <down idref="lambda_ratio"/>
    </operator>

    <operator id="updownBD" spec="UpDownOperator" scaleFactor="0.9" weight="3.0">
        <up idref="R0_base"/>
        <down idref="becomeUninfectiousRate"/>
    </operator>

    <operator id="updownBM" spec="UpDownOperator" scaleFactor="0.9" weight="3.0">
        <up idref="R0_base"/>
        <down idref="lambda_ratio"/>
        <down idref="rateMatrix"/>
    </operator>

    <operator id="updownDS" spec="UpDownOperator" scaleFactor="0.9" weight="3.0">
        <up idref="samplingProportion"/>
        <down idref="becomeUninfectiousRate"/>
    </operator>

    <operator id="rateMatrixScaler" spec="ScaleOperator" parameter="@rateMatrix" scaleFactor="0.8" weight="3.0"/>
    <operator id="removalProbabilityScaler" spec="ScaleOperator" parameter="@removalProbability" scaleFactor="0.9" weight="1.0"/>

    <operator id="proportionInvariantScaler.c" spec="ScaleOperator" parameter="@proportionInvariant.s" scaleFactor="0.75" weight="0.2"/>
    <operator id="gammaShapeScaler.c" spec="ScaleOperator" parameter="@gammaShape.s" scaleFactor="0.75" weight="0.2"/>
   
    <operator id="ucldStdevScaler.c" spec="ScaleOperator" parameter="@ucldStdev.c" scaleFactor="0.75" weight="3.0"/>

    <operator id="KappaScaler.s" spec="ScaleOperator" parameter="@kappa.s" scaleFactor="0.5" weight="0.2"/>

    <operator id="FrequenciesExchanger.s" spec="DeltaExchangeOperator" delta="0.01" weight="0.2">
        <parameter idref="freqParameter.s"/>
    </operator>
    <operator id="FrequenciesExchanger" spec="DeltaExchangeOperator" delta="0.01" weight="1">
        <parameter idref="geo-frequencies"/>
    </operator>
    
    
    <logger id="tracelog" fileName="$(filebase).$(seed).log" logEvery="1000">
        <log idref="posterior"/>
        <log idref="likelihood"/>
        <log idref="prior"/>
        <log idref="treePriors"/>
        <log idref="ucldMean.c"/>
        <log idref="ucldStdev.c"/>
        <log idref="R0_base"/>
        <log idref="lambda_ratio"/>
        <log idref="becomeUninfectiousRate"/>
        <log idref="samplingProportion"/>
        <log idref="rateMatrix"/>
        <log idref="removalProbability"/>
        <log idref="kappa.s"/>
        <log idref="gammaShape.s"/>
        <log idref="proportionInvariant.s"/>
        <log idref="freqParameter.s"/>
        <log idref="geo-frequencies"/>
	    <plate var='n' range='34,171'>
	        <log idref="treeLikelihood$(n)"/>
	    </plate>
	    <plate var='n' range='34,171'>
	        <log id="treeHeight$(n)" spec="beast.evolution.tree.TreeHeightLogger" tree="@Tree$(n)"/>
	    </plate>
	    <plate var='n' range='34,171'>
    	    <log id="treeLength$(n)" spec="multitypetree.util.TreeLengthLogger" tree="@Tree$(n)"/>
	    </plate>
	    <plate var='n' range='34,171'>
	        <log id="rate$(n)" spec="beast.evolution.branchratemodel.RateStatistic" branchratemodel="@RelaxedClock$(n)" tree="@Tree$(n)"/>
	    </plate>
	    <plate var='n' range='34,171'>
	        <log id="SACount$(n)" spec="beast.evolution.tree.SampledAncestorLogger" tree="@Tree$(n)"/>
	    </plate>
    </logger>

    <!--logger id="screenlog" logEvery="1000">
        <log idref="posterior"/>
        <log id="ESS.0" spec="util.ESS" arg="@posterior"/>
        <log idref="likelihood"/>
        <log idref="prior"/>
    </logger-->

    <plate var='n' range='34,171'>
		<logger id="treelog$(n)" fileName="$(filebase).$(seed).cluster$(n).trees" logEvery="10000" mode="tree">
			<log idref="Tree$(n)"/>
		</logger>
	</plate>

</run>

</beast>
