# Supplementary material for: Quantifying the fitness cost of HIV-1 drug resistance mutations through phylodynamics
Source: PLoS Pathog. 2018 Feb 20;14(2):e1006895. doi: 10.1371/journal.ppat.1006895 (PMC5877888; doi:10.1371/journal.ppat.1006895)
Supplement: S1 File — Compressed data file containing analysis files for phylodynamic HIV data analysis under scenarios A and B as well as the XML files for the simulation and reanalysis of RMDS. The analyses were run with BEAST version 2.4.6 and require the bdmm package version 0.2 and its dependencies. (ZIP) [file ppat.1006895.s005.zip › S2_Simulate_90M-like-RMDS.xml]

<?xml version="1.0" encoding="UTF-8" standalone="no"?><beast beautitemplate='Standard' beautistatus='' namespace="beast.core:beast.evolution.alignment:beast.evolution.tree.coalescent:beast.core.util:beast.evolution.nuc:beast.evolution.operators:beast.evolution.sitemodel
:beast.evolution.substitutionmodel:beast.evolution.likelihood:beast.core.parameter:beast.evolution.tree.coalescent:multitypetree.operators:multitypetree.util:master.beast:master.conditions
:master.beast:master.conditions:master.model:master.postprocessors:master.outputs:master" version="2.0">

	<map name="Beta">beast.math.distributions.Beta</map>
	<map name="Exponential">beast.math.distributions.Exponential</map>
	<map name="InverseGamma">beast.math.distributions.InverseGamma</map>
	<map name="LogNormal">beast.math.distributions.LogNormalDistributionModel</map>
	<map name="Gamma">beast.math.distributions.Gamma</map>
	<map name="Uniform">beast.math.distributions.Uniform</map>
	<map name="prior">beast.math.distributions.Prior</map>
	<map name="LaplaceDistribution">beast.math.distributions.LaplaceDistribution</map>
	<map name="OneOnX">beast.math.distributions.OneOnX</map>
	<map name="Normal">beast.math.distributions.Normal</map>


   <alignment spec="beast.evolution.alignment.Alignment" id="input_alignment" dataType="nucleotide">
	<plate var='n' range='1:200'>
		<sequence spec="Sequence" taxon="$(n)" value="?" />
	</plate>
   </alignment>
	  

 <model spec='Model' id='model'>

	<populationType spec='PopulationType' typeName='X' dim='2' id='X'/>
	<populationType spec='PopulationType' typeName='S' dim='2' id='S'/>

	<reactionGroup spec='ReactionGroup' reactionGroupName='Birth'>
		<reaction spec='Reaction' rate="0.7,0.186:12,0.219:18,0.3:19,0.193:26"> 
			X[0] -> 2X[0]
		</reaction>
		<reaction spec='Reaction' rate="1.127,0.299:12,0.353:18,0.483:19,0.311:26">
			X[1] -> 2X[1]
		</reaction>
	</reactionGroup>

	<reactionGroup spec='ReactionGroup' reactionGroupName='Migration'>
		<reaction spec='Reaction' rate="0.,0.000010:12,0.000049:13,0.000509:14,0.009077:15,0.016444:16,0.017122:17,0.013167:18,0.011016:19,0.008607:20,0.006574:21,0.004683:22,0.003333:23,0.002199:24,0.001423:25,0.000097:26,0.000107:27,0.000085:28,0.000060:29,0.000041:30,0.000035:31,0.000013:32">  
			X[0] -> X[1]
		</reaction>
		<reaction spec='Reaction' rate="0.06"> 
			X[1] -> X[0]
		</reaction>
	</reactionGroup>

	<reactionGroup spec='ReactionGroup' reactionGroupName='Death'>
		<reaction spec='Reaction' rate="0.28,0.218:11,0.258:18,0.296:26"> <!-- important changes in treatment 2000 (time 18) and 2008 (time 26) (assume start in 1982) -->
			X[0] -> 0											
		</reaction>
		<reaction spec='Reaction' rate="0.28,0.218:16,0.258:18,0.296:26"> 
			X[1] -> 0
		</reaction>
	</reactionGroup>

	<reactionGroup spec='ReactionGroup' reactionGroupName='Sampling'>
		<reaction spec='Reaction' rate="0.,0.0062:11.,0.072:18,0.084:26"> <!-- first sensitive sample in 90M clusters 1993 (time 11) -->
			X[0]:1 -> S[0]:1
		</reaction>
		<reaction spec='Reaction' rate="0.,0.0062:16.,0.072:18,0.084:26"> <!-- first 90M samples 1998 (time 16) -->
			X[1]:1 -> S[1]:1
		</reaction>
	</reactionGroup>
</model>
   
<populationModel id="populationModel" spec="ConstantPopulation">
	<parameter name="popSize">20.0</parameter>
</populationModel>		
   <siteModel spec="beast.evolution.sitemodel.SiteModel" id="SiteModel">
	 <parameter name="mutationRate" id="mutationRate" value="1."/> 
		<parameter id="gammaShape.s" name="shape">1.0</parameter>
		<parameter id="proportionInvariant.s" lower="0.0" name="proportionInvariant" upper="1.0">0.5</parameter>
		<substModel id="hky.s" spec="HKY" kappa="@kappa.s">
			<frequencies id="estimatedFreqs.s" spec="Frequencies" frequencies="@freqParameter.s"/>
		</substModel>
	</siteModel>
	<LogNormal id="LogNormalDistributionModel.c" S="@ucldStdev.c" meanInRealSpace="true" name="distr">
		<parameter id="RealParameter.07" estimate="false" lower="0.0" name="M" upper="1.0">1.0</parameter>
	</LogNormal>
				


   	<plate var='cluster' range='1:10'>

		<tree spec='BeastTreeFromMaster' id="mastertree$(cluster)" 
				 samplePopulationSizes="true"
				 nSamples="1"
				 reverseTime="false"
				 model="@model"
				 origRoot="@originFromMasterTree$(cluster)">

				<initialState spec='InitState'>
					<lineageSeed spec='Individual'>
						<population spec='Population' type="@X" location="0"/>
					</lineageSeed>
				</initialState>

				<!-- Abort simulation if number of infected individuals drops to zero -->
				<lineageEndCondition spec='LineageEndCondition' nLineages="0" isRejection="false">
						<population spec='Population' type='@X' location="0" />
						<population spec='Population' type='@X' location="1" />
				</lineageEndCondition>

				<!-- Finish simulation when 100 samples have been generated. -->
				<lineageEndCondition spec='LineageEndCondition' nLineages="150" isRejection="false">
						<population spec='Population' type='@S' location="0" />
						<population spec='Population' type='@S' location="1" />
				</lineageEndCondition>
	
				<!-- Keep only sampled lineages. -->
				<inheritancePostProcessor spec='LineageFilter' populationName="S"/>
		
				<!-- Trim off post-sampling lineages. -->
				<inheritancePostProcessor spec='LineageFilter' populationName="S"
										  leavesOnly="true" discard="true"/>

				<postSimCondition spec="LeafCountPostSimCondition" nLeaves="2" exceedCondition="true"/>			
				<postSimCondition spec="LeafCountPostSimCondition" nLeaves="1" exceedCondition="true">
						<population spec='Population' type='@X' location="1"/>
				</postSimCondition>			

				<output spec='NexusOutput' fileName='$(filebase)_$(cluster)_$(seed).tree'/>
		</tree>
		
 			
   <data spec='beast.app.seqgen.SimulatedAlignmentAutoTaxa' id='alignment$(cluster)' 
	sequencelength="2000" dataType="nucleotide" 	data="@input_alignment"
	outputFileName="$(filebase)_$(cluster)_$(seed).txt"
	tree="@mastertree$(cluster)"
	siteModel="@SiteModel">
	   <sequence spec="Sequence" taxon="dummy" value="?" />
	<branchRateModel id="RelaxedClock$(cluster)" spec="beast.evolution.branchratemodel.UCRelaxedClockModel" clock.rate="@ucldMean.c" rateCategories="@rateCategories$(cluster)" tree="@tree$(cluster)"
						distr="@LogNormalDistributionModel.c"/>
					   </data>


   	 <distribution spec="beast.evolution.speciation.BirthDeathMigrationModelUncoloured" id="treePrior$(cluster)" tree="@tree$(cluster)" checkRho="false"
   	 typeLabel="type" stateNumber="2" migrationMatrix="@rateMatrix" R0_base="@R0_base" lambda_ratio="@lambda_ratio" 
   	 	becomeUninfectiousRate="@becomeUninfectiousRate"
   	 	samplingProportion="@samplingProportion"
   	 	frequencies="@geo-frequencies"
   	 	birthRateChangeTimes="0 12 19 26"
   	 	samplingRateChangeTimes="0 11 16"
   	 	migChangeTimes="0 14 26"
   	 	adjustTimes="@originFromMasterTree$(cluster)"/> 
	 </plate>
	 
	<run chainLength="30000000" id="mcmc" spec="MCMC" storeEvery="10000" numInitializationAttempts="100">
		
   		<plate var='cluster' range='1:10'>		
			<init spec="RandomCoalescentTreeFromMaster" masterTree="@mastertree$(cluster)"  taxa="@input_alignment" typesKnown="true" id="tree$(cluster)"  populationModel="@populationModel"/>				
		</plate>	

		<state id="state" storeEvery="10000">
			<stateNode spec="RealParameter" id="rateMatrix" value="0. 0.01 0.01 0 0.01 0.01"  lower="0" upper="100"/>
			<stateNode spec="RealParameter"  id="geo-frequencies" value="0.9 0.1" lower="0." upper="1." dimension="2"/>
			<stateNode spec="RealParameter"  id="R0_base" lower="0" dimension="4" value="1.2"/> 
			<stateNode spec="RealParameter"  id="lambda_ratio" lower="0" dimension="1" value="1."/> 
			<stateNode spec="RealParameter"  id="becomeUninfectiousRate" value=".3" lower="0" dimension="2" /> 
			<stateNode spec="RealParameter"  id="samplingProportion" value="0. 0.22 0.22 0 0 0.22" lower="0" upper="1."/>	
        <parameter id="freqParameter.s" dimension="4" lower="0.0" name="stateNode" upper="1.0">0.25</parameter>
	   		<plate var='cluster' range='1:10'>		
	        		<parameter id="originFromMasterTree$(cluster)" name="stateNode">0.</parameter>
				<stateNode idref="tree$(cluster)"/>
			        <stateNode id="rateCategories$(cluster)" spec="parameter.IntegerParameter" dimension="10">1</stateNode>
			</plate>		
        		<parameter id="ucldMean.c" name="stateNode">2.55e-3</parameter>
        		<parameter id="ucldStdev.c" lower="0.0" name="stateNode">0.5</parameter>
        		<parameter id="kappa.s" lower="0.0" name="stateNode">7.0</parameter>
 		</state>
	
		<distribution id="posterior" spec="util.CompoundDistribution">
			<distribution id="prior" spec="util.CompoundDistribution">
		   		<plate var='cluster' range='1:10'>						
					<distribution idref="treePrior$(cluster)"/>	
				</plate>							
				<prior id="R0_basePrior" name="distribution" x="@R0_base">
	              			<LogNormal name="distr" M="0" S="1.25"/>
				</prior>
				<prior id="lambda_ratioPrior" name="distribution" x="@lambda_ratio">
	              			<LogNormal name="distr" M="0" S="0.5"/>
				</prior>
				<prior id="becomeUninfectiousRatePrior" name="distribution" x="@becomeUninfectiousRate">
			              <LogNormal name="distr" M="-1" S="0.5"/>
				</prior>
				<distribution id="samplingPriorSensitive" spec='beast.math.distributions.ExcludablePrior' x="@samplingProportion" xInclude="false true true false false true">
					<Beta name="distr" alpha="22" beta="78"/>
				</distribution>
			<distribution id="resistanceEvolutionRatePrior" spec='beast.math.distributions.ExcludablePrior' x="@rateMatrix" xInclude="false true true false false false">
                <Exponential name="distr" mean="1"/>
        	</distribution>	            
			<distribution id="reversionRatePrior" spec='beast.math.distributions.ExcludablePrior' x="@rateMatrix" xInclude="false false false false true true">
                <Exponential name="distr" mean="1"/>
        	</distribution>	            
				<prior id="geo-frequenciesPrior" name="distribution" x="@geo-frequencies">
					<Beta name="distr" alpha="9" beta="1"/>
				</prior>
            <prior id="KappaPrior.s" name="distribution" x="@kappa.s">
                <LogNormal id="LogNormalDistributionModel.1" name="distr">
                    <parameter id="RealParameter.03" estimate="false" name="M">1.0</parameter>
                    <parameter id="RealParameter.04" estimate="false" name="S">1.25</parameter>
                </LogNormal>
            </prior>
			</distribution>			   	
			<distribution id="jointTreeLikelihood" spec="util.CompoundDistribution">
		   		<plate var='cluster' range='1:10'>						
					<distribution spec='TreeLikelihood' id="treeLikelihood$(cluster)" useAmbiguities="true" siteModel="@SiteModel" 
						data="@alignment$(cluster)" tree="@tree$(cluster)"
						branchRateModel="@RelaxedClock$(cluster)">
					</distribution>
				</plate>
			</distribution>
		</distribution>

	   	<plate var='cluster' range='1:10'>			
			<operator id="treeScaler$(cluster)" scaleFactor="0.75" spec="ScaleOperator" tree="@tree$(cluster)" weight="3"/>
			<operator id="treeRootScaler$(cluster)" rootOnly="true" scaleFactor="0.75" spec="ScaleOperator" tree="@tree$(cluster)" weight="3"/>
			<operator id="narrow$(cluster)" spec="Exchange" tree="@tree$(cluster)" weight="15"/>
			<operator id="UniformOperator$(cluster)" spec="Uniform" tree="@tree$(cluster)" weight="30.0"/>
			<operator id="SubtreeSlide$(cluster)" spec="SubtreeSlide" tree="@tree$(cluster)" weight="15.0"/>
			<operator id="wide$(cluster)" isNarrow="false" spec="Exchange" tree="@tree$(cluster)" weight="3"/>
			<operator id="WilsonBalding$(cluster)" spec="WilsonBalding" tree="@tree$(cluster)" weight="3"/>
		</plate>
		
    <operator id="ucldStdevScaler.c" spec="ScaleOperator" parameter="@ucldStdev.c" scaleFactor="0.75" weight="1.0"/>

    <operator id="FrequenciesExchanger.s" spec="DeltaExchangeOperator" delta="0.01" weight="0.2">
        <parameter idref="freqParameter.s"/>
    </operator>

    <operator id="KappaScaler.s" spec="ScaleOperator" parameter="@kappa.s" scaleFactor="0.5" weight="0.2"/>

    <operator id="R0Scaler" spec="ScaleOperator" parameter="@R0_base" scaleFactor="0.8" weight="3.0"/>

    <operator id="LambdaRatioScaler" parameter="@lambda_ratio" scaleFactor="0.9" spec="ScaleOperator" weight="2"/>

    <operator id="becomeUninfectiousRateScaler" spec="ScaleOperator" optimise="false" parameter="@becomeUninfectiousRate" scaleAll="true" scaleFactor="0.9" weight="2.0"/>

    <operator id="samplingScaler" spec="ScaleOperator" parameter="@samplingProportion" scaleFactor="0.9" weight="3.0" scaleAll="true"/>

    <operator id="updownBB" spec="UpDownOperator" scaleFactor="0.9" weight="3.0">
        <up idref="R0_base"/>
        <down idref="lambda_ratio"/>
    </operator>

    <operator id="updownBD" spec="UpDownOperator" scaleFactor="0.9" weight="3.0">
        <up idref="R0_base"/>
        <down idref="becomeUninfectiousRate"/>
    </operator>

    <operator id="updownBM" spec="UpDownOperator" scaleFactor="0.9" weight="3.0">
        <up idref="R0_base"/>
        <up idref="lambda_ratio"/>
        <down idref="rateMatrix"/>
    </operator>

    <operator id="updownDS" spec="UpDownOperator" scaleFactor="0.9" weight="3.0">
        <up idref="samplingProportion"/>
        <down idref="becomeUninfectiousRate"/>
    </operator>

    <operator id="rateMatrixScaler" spec="ScaleOperator" parameter="@rateMatrix" scaleFactor="0.8" weight="3.0"/>
			
		<operator spec="DeltaExchangeOperator" parameter="@geo-frequencies" delta="0.2" weight=".1"/>
	
		<logger fileName="$(filebase)_$(seed).log" id="log" logEvery="10000" mode="autodetect">
			<distribution idref="posterior" name="log"/>
			<log idref="jointTreeLikelihood"/>
			<log idref="R0_base"/>
			<log idref="lambda_ratio"/>
			<log idref="becomeUninfectiousRate"/>
			<log idref="samplingProportion"/>
			<log idref="rateMatrix"/>
			<log idref="ucldMean.c"/>
			<log idref="ucldStdev.c"/>
			<log idref="geo-frequencies"/>
		        <log idref="kappa.s"/>
		        <log idref="freqParameter.s"/>
		        <log idref="gammaShape.s"/>
	   		<plate var='cluster' range='1:10'>			
	        		<log id="TreeHeight$(cluster)" spec="beast.evolution.tree.TreeHeightLogger" tree="@tree$(cluster)"/>
				<log idref="treeLikelihood$(cluster)"/>
				<log idref="treePrior$(cluster)"/>
	        	</plate>	
		</logger>
	
	   	<plate var='cluster' range='1:10'>			
			<logger fileName="$(filebase)_$(cluster)_$(seed).trees" logEvery="100000" mode="autodetect" log="@tree$(cluster)"/>
        	</plate>	

		<!--logger id="screenlog" logEvery="1000" mode="autodetect">
			<distribution idref="posterior" name="log"/>
			<log arg="@posterior" id="ESS.0" spec="util.ESS"/>
			<log idref="prior"/>
			<log idref="lambda_ratio"/>
			<log idref="R0_base"/>
			<log idref="becomeUninfectiousRate"/>
			<log idref="samplingProportion"/>
			<log idref="rateMatrix"/>
		</logger-->
	</run>

</beast>
